# Supplementary material for: Reduced Clavicle Length Indicates the Severity of Scapular Misalignment in Obstetric Brachial Plexus Lesions
Source: J Pers Med. 2024 Aug 9;14(8):846. doi: 10.3390/jpm14080846 (PMC11355126; doi:10.3390/jpm14080846)
Supplement: Supplementary file 1 [file jpm-14-00846-s001.zip]

Archive with 2 entries (2 files):
- table S2.pdf
- table S1.pdf
